# Supplementary material for: Astrocytic microdomains from mouse cortex gain molecular control over long-term information storage and memory retention
Source: Commun Biol. 2021 Oct 5;4:1152. doi: 10.1038/s42003-021-02678-x (PMC8492720; doi:10.1038/s42003-021-02678-x)
Supplement: Supplementary file 4 — Supplementary Data 1 [file 42003_2021_2678_MOESM4_ESM.xlsx]

## Sheet: Source data of Figure 1c
baseline whole cell	TBS whole cells	baseline branches	TBS branches
0.83	2.56	0.92	2.05
1.06	2.66	1.48	2.39
0.96	1.9	0.65	2.3
0.96	1.7	0.84	2.43
0.99	1.56	1.11	2.33
1.14	2.26	0.9	2.01
1.04	3.8	1.12	2.45
0.77	2.49	0.89	2.23
1.25	1.93	1.09	2.17
	2.43		2.26
	2.62		2.48
	2.19		2.1

## Sheet: Source data of Figure 1d
baseline whole cell	TBS whole cells	baseline branches	TBS branches
0.91	1.94	0.68	1.77
1.17	3.39	0.42	2.72
1.02	2.34	0.75	3.22
0.82	3.29	1.03	2.61
0.93	2.86	1.09	2.41
1.17	2.23	1.37	2.71
1.28	2.18	0.95	2.28
0.79	2.14	1.09	2.59
1.1	3.26	1.42	2.3
0.81	2.66	1.2	2.41

## Sheet: Source data of Figure 1e
Mander's overlap BDNFpro/GFP colocalization						Mander's overlap mBDNF/GFP colocalization
baseline	TBS					baseline	TBS
0.43	0.48					0.72	1.24
0.31	0.58					0.95	1.34
0.91	0.37					1	1.23
1.14	2.07					1.09	1.65
2.13	2.07					1.31	1.58
1.59	1.99					1.28	1.28
0.53	1.42					0.88	1.28
2.34	0.57					1.35	1.25
1.7	0.2					1.29	1.17
1.39	0.25					1.05	0.75
0.94	2.49					1.06	0.51
0.74						0.96	0.63
0.37						0.93	1.37
1.2						0.93
0.3						0.61
0.37						0.85
0.9						0.99
0.51						0.92
0.95						1.14
1.25						0.64
						1.05

## Sheet: Source data of Figure 1f
baseline	TBS
1.42	0.95
1.11	0.95
1.03	0.78
0.86	0.75
0.77	1.18
0.8	1.41
0.96	1.57
1.02	1.25
1.11	1.33
0.87	1.28
1.05	0.88
	1.02
	1.18
	0.68
	0.76
	1.03

## Sheet: Source data of Figure 3d
Gold particles/section				Gold particles/peri-synaptic astrocyte
total astrocytes	peri-synaptic astrocytes			60
10	6			0
2	0			96
25	24			100
12	12			0
15	0			40
5	2			100
2	2			0
1	0			40
5	2			67.5
40	27			0
33	0			0
11	0			44.4
9	4			40
5	2			25.5
43	11			0
17	0			0
4	0			0
4	0			28.6
7	2			33.3
3	1			5.5
54	3			93.9
33	31			34
88	30			7.7
13	1			100
9	9			100
5	5			0
7	0			23
13	3			42
12	5			20
5	1			83.3
60	50			65
60	39			21
19	4			70.7
41	29			24
50	12			31.4
35	11			100
3	3			29.2
24	7			44.8
29	13			0
3	0			7.1
14	1

## Sheet: Source data of Figure 5a
p75-flox LV-GFPstop 200 min	p75-flox LV-BDNFprostop 200 min	control littermates LV-GFPstop 200 min
100.93	206.41	164.95
110.5	153.78	164.533
104	135.67	162.93
105.1	150.98	161.84
92.8	202.67	176.06
102.7	184.87	161.32
105.9	222.9
96.9	141.65
107.3	197.8
93.9

## Sheet: Source data of Figure 5b
p75-flox LV-BDNFprostop /LV-GFPstop 200 min	p75-flox LV-BDNFprostop/LV-TeTnstop 200 min	control littermates LV-GFPstop 200 min
187.19	112.34	130.01
151.68	102.54	174.87
131.53	106.8	139.24
148.48	92.96	169.9
199.35	115.3	156.04
192.47	110.9	126.18
151.02	108.1	163.03
178.35	93.7
	113.7

## Sheet: Source data of Figure 5c
p75-flox vehicle	p75-flox BDNFpro	control littermates vehicle
90.9	200.8	142.17
93.56	196.28	124.47
110.78	157.06	198.79
109.76	152.67	179.1
91.6	148.75	174.83
107.38	141.07	144.62
111.56	200.98	175.66
112.76

## Sheet: Source data of Figure 5d
p75-flox vehicle	p75-flox BDNFpro Val/Met	control littermates vehicle
100.98	170.96	145
110.25	160.85	162.3
109.65	171.68	149.22
99.97	131.08	156.69
109.67	127.5	144.13
107.78	130.46	135.57
100.55		139.68
103.26
																		116.78

## Sheet: Source data of Figure 6c
Vehicle	BDNFpro	BDNFpro/asorCS2	mBDNF	proBDNFCR
30.79	34.55	32.96	59.74	11.03
39.08	36.11	29.04	41.87	20.81
9.25	43.53	37.21	35.54	31.37
15.93	35.84	42.91	35.54	21.98
23.51	106.2	59.81	27.1	58.39
33.48	70.06	40.45	19.13	15.34
77.69	80.36	32.76	22.61	17.62
74.87	73.94	13.16	61.86	38.37
34.06	25.94	38.74	31.96	28.83
34.16	63.48	24.1	31.42	40.13
51.45	53.19	18.06	22.34	20.6
49.61	43.14	44.03	26.52	27.65
73.47	32.08	50.67	44.41	49.92
34.37	54.69	31.95	117.29	24.61
95.76	57.12	63.23	74.66	46.57
66.54	66.6	34.83	62.08	26.8
66.49	27.84	43.62	42.57	27.8
47.05	47.8	51.57	37.04	53.03
68.35	51.44	33.66	93.41	29.38
51.28	41.18	53.33	39.64	30.01
54.02	57.84	5.81	60.81	54.06
36.1	61.48	55.32	40.63	35.28
79.6	40.75	30.95	48.4	33.45
44.44	58.7	53.28	46.54	29.57
85.53	70.16	20.43	44.2	16.8
62.4	51.66	134.28	46.13	37.52
69.25	33.28	13.73	19.05	7.89
59.61	54.23	35.58	22.11	21.56
59.31	41.56	26.59	33.02	34.67
90.87	54.39	48.43	54.58	31.8
60.35	50.66	29.88	39.57	4.9
36.6	46.94	43.52	51.08	45.67
42.26	29.87	38.69	38.49	31.54
72.85	72	3.9	42.95	2.1
26.95	44.07	5.06	43.85	51.5
20.86	40.54	26.67	35.94	33.9
53.58	121.46	4.87	61.09	22.46
36.53	42.57	4.63	33.55	22.67
51.4	91.13	19.09	13.44	67.9
29.23	27.69	47.56	61.45	45.89
25.84	41.11	22.46	51.62	21.3
72.71	39.71	62.8	49.03	12.35
72.41	43.5	12.91	14.79	61.9
56.89	103	44.72	30.34	39.67
44.69	45.03	41.26	46.94	21.78
21.15	131.17	22.4	78.72	34.88
48.82	103.28	15.38	76.92	12.94
36.61	128.19	31.42	46.01	7.25
55.04	54.63	41.22	20.37	47.46
59.95	28.99	12	17.89	39.35
61.12	44.7	34.32	52.06	34.59
52.5	63.28	21.54	34.69	53.84
27.53	66.81	16.53	47.39	21.49
15.73	75.59	44.16	36.32	8.36
23.69	46.22	6.79	38.92	49.39
47.97	31.85	56.3	32.23	32.74
23.23	56.87	28.28	53.67	37.39
36.44	49.4	24.82	22.3	61.76
43.09	74.36	53.57	51.8	21.52
60.87	59.49	47.77	14.3	16.24
53.84	50.39	19.94	32.2	27.3
41.93	44.34	25.61	63	37.37
19.21	74.51	32.8	53	7.31
26.76	62.43	11.62	23.9	51.09
25.84	73.35	23.22	53.908	39.73
26.0199	56.1	47.26	31.4	47.72
8.31	47.71	42.1	39.27	41.23
46.0952	32.72	57.43	47.89	35.33
45.94	36.53	28.04	47.9	21.46
40.6233	74.61	55.1	51	27.24
7.76	35.25	27.92	36.21	12.33
40.33	70.19	51.22	45	6.22
14.9	89.34	46.33	49	34.18
44.14	59.39	39.54	62	65.24
13.22	83.41	55	52.49	21.37
15.7	55.92	22.6	63	19.37
23.95	71.57	21.6	44.2	6.27
23.01	97.04	12.29	52	31.57
16.66	46.93	29.36	53.56	37.32
91.75	40.35	63	47.9
22.72	59.67	47.9	32.56
8.22	68.06	53.2	67.2
20.04	96.16	22.4	35.98
24.28	68.53	53.2	42.3
20.89	59.39	27.9	47.98
59.44	91.96	38.6	52
61.14	56.46	42.1	50.8
23.04	76.07	12.3	57.9
22.18	79.04	9.98	47.22
21.95	57.51	12.23
33.58	53.62	32.45
49.58	37.35	7.45
27.5	38.62	9.43
14.25	26.16	51.2
57.26	41.68	26.79
38.68	59.25	9.35
21.53	29.25	21.77
14.58	39.6	34.57
52.25	47.35
54.75	44.19
44.4	47.1
23.38	52.29
9.15	139.52
36.09	125.51
23.68	65.06
13.9	78.22
19.77	107.63
13.91	82.38
18.44	73.79
4.51	40.22
33.71	65.98
	71.95
	124.63
	68.7
	65
	51.25
	68.57
	78.99
	78.67
	75.44
	53.08
	80.64
	72.1
	60.84
	63
	87.01
	91.63
	79.47
	101.17
	87.27
	83.67
	83.51
	114.49
	87.84
	66.44
	81.77
	62.65
	86.11
	76.67
	59.25
	131.86
	118.39
	74.12
	139
	75.95
	40.91
	37.36
	61.95
	127.99
	66.85
	41.75
	99

[truncated: 5 more sheets: Source data of Figure 6d, Source data of Figure 7a, Source data of Figure 7b, Source data of Figure 8b, Source data of Figure 8c]
